# Supplementary material for: Treatment-Associated Neuroplastic Changes in People with Stroke-Associated Ataxia—An fMRI Study
Source: Neurol Int. 2025 May 29;17(6):84. doi: 10.3390/neurolint17060084 (PMC12196493; doi:10.3390/neurolint17060084)
Supplement: Supplementary file 1 [file neurolint-17-00084-s001.zip]

Archive with 1 entries (1 files):
- neurolint-3649945-supplementary.pdf
